# Supplementary material for: The Impact of Cultural Memory and Cultural Identity in the Brand Value of Agricultural Heritage: A Moderated Mediation Model
Source: Behav Sci (Basel). 2023 Jan 17;13(2):79. doi: 10.3390/bs13020079 (PMC9952542; doi:10.3390/bs13020079)
Supplement: Supplementary file 1 [file behavsci-13-00079-s001.zip]

Archive with 1 entries (1 files):
- behavsci-2134638-supplementary.xlsx
