# Supplementary material for: The Impact of Cultural Memory and Cultural Identity in the Brand Value of Agricultural Heritage: A Moderated Mediation Model
Source: Behav Sci (Basel). 2023 Jan 17;13(2):79. doi: 10.3390/bs13020079 (PMC9952542; doi:10.3390/bs13020079)
Supplement: Supplementary file 1 [file behavsci-13-00079-s001.zip › behavsci-2134638-supplementary.xlsx]

## Sheet: Sheet1
项间协方差矩阵
	1、物态文化记忆—我知道安溪铁观音茶叶。	1、我知道冲泡安溪铁观音茶叶的茶具。	1、我知道制作安溪铁观音茶叶的农具。	2、精神文化记忆—我知道安溪铁观音的茶道精神。	2、我听说过安溪铁观音的神话起源。	2、我听说过与安溪铁观音有关的宗教信仰。	3、行为文化记忆—我知道安溪铁观音斗茶或茶王赛等茶俗。	3、我知道安溪铁观音产品的销售方式。	3、我对安溪铁观音茶文化旅游有了解。	4、制度文化记忆—我知道安溪铁观音是中国重要农业文化遗产。	4、我听说过安溪铁观音在丝绸之路上的贸易。	4、我知道一些涉及安溪铁观音茶产业的合作社或组织机构。	5、归属层文化记忆—我对乌龙茶文化有了解。	5、我对中国茶文化有了解。	5、我通过接触乌龙茶文化、中国茶文化，关注到了安溪铁观音茶文化。	6、相近层文化记忆—我对酒文化感兴趣。	6、我对咖啡文化感兴趣。	6、我对奶茶感兴趣。	6、我对酒文化、咖啡文化或奶茶等感兴趣，进一步关注到了安溪铁观音茶文化。	7、农业大文化记忆—我知道农耕文明。	7、我知道农业文化遗产。	7、我对农耕文明、农业文化遗产感兴趣，从而接触到了安溪铁观音茶文化。	8、时空维度文化记忆—我了解一些安溪县的文化历史。	8、我了解一些泉州市的文化历史。	8、我知道福建省是产茶大省。	8、我通过了解安溪县、泉州市或福建省的文化，关注到了安溪铁观音文化。	9、文化认同—安溪铁观音文化是我对茶文化认知的重要组成部分。	9、安溪铁观音文化对我而言是重要的。	9、我对安溪铁观音及其取得的国内外荣誉感到自豪。	9、我对安溪铁观音农业文化遗产很感兴趣。	9、当安溪铁观音受到他人认可时，我感觉自己好像也取得了一些成就。	9、我会跟和我有相似文化背景的人讨论铁观音文化。	10、品牌功能价值：安溪县被确定为重要农业文化遗产地，安溪铁观音作为农业文化遗产，我认为：—其品牌向我们保证茶叶的高品质。	10、其品牌向我们保证茶叶的制作流程传统规范。	10、其品牌向我们保证种植茶园的生态达标。	10、其品牌致力于提高消费者的评价。	10、该品牌的重要目标是与同领域茶叶种类区别开来。	12、网络媒介交互性—我会从互联网平台获取关于安溪铁观音的信息。	12、我会参与互联网平台关于安溪铁观音文化或品牌的讨论。	12、我会根据评论区意见的褒贬，改变对安溪铁观音文化或品牌的看法。	12、我会在互联网平台购买安溪铁观音产品。	12、我可以在互联网平台得到关于安溪铁观音产品评价的反馈。	13、您的性别：	14、您的年龄段：	15、您的学历：	16、您的月收入：	17、您的职业：	18、您的所在地是否为遗产地安溪县：
1、物态文化记忆—我知道安溪铁观音茶叶。	2.083	1.05	0.974	0.206	0.177	0.17	0.324	0.285	0.291	0.235	0.229	0.2	0.212	0.26	0.247	0.097	-0.002	-0.057	-0.006	-0.07	0.119	0.051	0.208	0.163	0.276	0.247	0.375	0.222	0.296	0.208	0.225	0.235	0.299	0.249	0.147	0.173	0.149	0.131	-0.035	-0.115	-0.047	0.116	-0.057	-0.012	-0.02	-0.011	-0.203	-0.063
1、我知道冲泡安溪铁观音茶叶的茶具。	1.05	2.229	1.642	0.356	0.398	0.392	0.352	0.24	0.296	0.38	0.443	0.477	0.136	0.135	0.289	0.247	0.243	0.137	0.166	0.001	0.07	0.122	0.4	0.347	0.208	0.259	0.42	0.294	0.258	0.186	0.261	0.177	0.203	0.184	0.053	0.133	0.128	0.09	0.087	-0.082	-0.075	0.042	-0.05	0.095	-0.098	0.126	-0.366	-0.077
1、我知道制作安溪铁观音茶叶的农具。	0.974	1.642	2.347	0.298	0.328	0.394	0.445	0.316	0.42	0.176	0.308	0.358	0.116	0.134	0.155	0.233	0.2	0.136	0.133	0.142	0.167	0.373	0.411	0.313	0.193	0.282	0.366	0.338	0.281	0.196	0.311	0.144	0.194	0.122	0.148	0.193	0.16	0.039	0.107	-0.053	-0.074	0.015	-0.037	0.174	-0.142	0.205	-0.487	-0.088
2、精神文化记忆—我知道安溪铁观音的茶道精神。	0.206	0.356	0.298	1.946	1.293	1.043	0.273	0.253	0.18	0.095	0.123	0.226	0.323	0.263	0.385	-0.045	0.057	-0.051	0.088	0.043	-0.007	0.104	0.379	0.318	0.256	0.286	0.219	0.216	0.177	0.176	0.234	0.334	0.169	0.133	0.141	0.09	0.196	0.248	0.15	0.127	0.18	0.223	-0.084	0.175	-0.162	0.251	-0.498	-0.086
2、我听说过安溪铁观音的神话起源。	0.177	0.398	0.328	1.293	2.34	1.514	0.369	0.238	0.204	0.07	0.279	0.404	0.307	0.245	0.406	0.074	0.171	0.144	0.238	-0.056	-0.107	-0.011	0.35	0.369	0.209	0.283	0.316	0.28	0.242	0.265	0.303	0.429	0.215	0.19	0.073	0.056	0.109	0.242	0.183	0.122	0.171	0.214	-0.079	0.124	-0.13	0.396	-0.393	-0.074
2、我听说过与安溪铁观音有关的宗教信仰。	0.17	0.392	0.394	1.043	1.514	2.238	0.373	0.329	0.247	0.099	0.218	0.312	0.157	0.119	0.31	0.104	0.107	0.019	0.176	-0.041	-0.017	0.221	0.373	0.339	0.107	0.246	0.185	0.198	0.162	0.168	0.269	0.375	0.222	0.232	0.132	0.142	0.102	0.298	0.226	0.176	0.19	0.279	-0.063	0.203	-0.178	0.409	-0.496	-0.102
3、行为文化记忆—我知道安溪铁观音斗茶或茶王赛等茶俗。	0.324	0.352	0.445	0.273	0.369	0.373	2.031	1.103	1.054	0.36	0.201	0.292	0.08	0.1	0.171	0.099	0.107	-0.134	0.078	-0.018	-0.042	0.154	0.214	0.233	0.168	0.218	0.275	0.298	0.183	0.245	0.214	0.326	0.134	-0.009	0.095	0.165	0.032	0.11	0.244	-0.013	0.09	0.053	-0.06	0.035	-0.102	0.168	-0.517	-0.091
3、我知道安溪铁观音产品的销售方式。	0.285	0.24	0.316	0.253	0.238	0.329	1.103	2.099	1.414	0.254	0.223	0.363	0.328	0.326	0.277	0.025	0.087	-0.056	0.121	0.107	0.175	0.224	0.196	0.167	0.191	0.211	0.258	0.309	0.185	0.135	0.095	0.197	0.197	0.078	0.147	0.23	0.205	0.071	0.16	0.01	0.06	0.062	-0.067	0.091	-0.065	0.178	-0.382	-0.091
3、我对安溪铁观音茶文化旅游有了解。	0.291	0.296	0.42	0.18	0.204	0.247	1.054	1.414	2.036	0.188	0.149	0.27	0.223	0.123	0.222	0.041	0.017	-0.041	0.075	0.109	0.135	0.249	0.181	0.223	0.133	0.223	0.207	0.234	0.184	0.195	0.104	0.164	0.165	0.116	0.18	0.195	0.138	0.058	0.133	0.036	0.071	0.07	-0.047	-0.012	-0.084	0.172	-0.37	-0.04
4、制度文化记忆—我知道安溪铁观音是中国重要农业文化遗产。	0.235	0.38	0.176	0.095	0.07	0.099	0.36	0.254	0.188	2.02	1.089	1.168	0.32	0.295	0.317	0.059	-0.033	-0.091	0.095	0.269	0.127	0.156	0.293	0.317	0.308	0.244	0.17	0.11	0.121	0.061	0.127	0.192	0.066	-0.004	0.006	0.111	0.005	0.135	0.022	0.047	-0.016	0.105	-0.017	-0.006	-0.025	-0.072	-0.267	-0.096
4、我听说过安溪铁观音在丝绸之路上的贸易。	0.229	0.443	0.308	0.123	0.279	0.218	0.201	0.223	0.149	1.089	2.252	1.42	0.147	0.08	0.243	0.076	0.043	0.031	0.265	0.503	0.247	0.293	0.314	0.304	0.232	0.279	0.162	0.075	0.045	0.037	0.13	0.233	0.029	0.071	0.015	0.109	0.066	0.29	0.196	0.167	0.058	0.211	0.005	0.08	-0.039	-0.01	-0.275	-0.073
4、我知道一些涉及安溪铁观音茶产业的合作社或组织机构。	0.2	0.477	0.358	0.226	0.404	0.312	0.292	0.363	0.27	1.168	1.42	2.242	0.129	0.109	0.35	0.134	0.062	0.082	0.262	0.309	0.165	0.356	0.347	0.33	0.168	0.253	0.226	0.156	0.101	0.044	0.166	0.213	-0.085	-0.018	-0.03	0.061	0.037	0.228	0.179	0.077	0.122	0.202	-0.024	0.096	-0.121	0.158	-0.351	-0.106
5、归属层文化记忆—我对乌龙茶文化有了解。	0.212	0.136	0.116	0.323	0.307	0.157	0.08	0.328	0.223	0.32	0.147	0.129	3.311	2.593	2.48	-0.17	-0.214	-0.248	-0.055	0.255	0.286	0.211	0.188	0.077	0.206	0.197	0.271	0.289	0.27	0.206	0.204	0.265	0.248	0.212	0.187	0.088	0.152	0.133	-0.007	0.008	0.089	0.157	-0.05	-0.135	-0.092	0.068	-0.138	-0.029
5、我对中国茶文化有了解。	0.26	0.135	0.134	0.263	0.245	0.119	0.1	0.326	0.123	0.295	0.08	0.109	2.593	3.221	2.646	-0.197	-0.255	-0.2	-0.158	0.271	0.223	0.195	0.077	0.065	0.204	0.204	0.378	0.338	0.432	0.304	0.282	0.368	0.28	0.17	0.172	0.154	0.184	0.1	0.002	-0.035	0.078	0.141	-0.063	-0.111	-0.16	0.015	-0.075	-0.049
5、我通过接触乌龙茶文化、中国茶文化，关注到了安溪铁观音茶文化。	0.247	0.289	0.155	0.385	0.406	0.31	0.171	0.277	0.222	0.317	0.243	0.35	2.48	2.646	3.573	-0.238	-0.317	-0.31	-0.172	0.243	0.153	0.33	0.228	0.221	0.237	0.266	0.39	0.383	0.321	0.234	0.269	0.417	0.335	0.273	0.247	0.254	0.27	0.264	0.149	0.12	0.27	0.253	-0.072	-0.047	-0.148	0.173	-0.266	-0.039
6、相近层文化记忆—我对酒文化感兴趣。	0.097	0.247	0.233	-0.045	0.074	0.104	0.099	0.025	0.041	0.059	0.076	0.134	-0.17	-0.197	-0.238	1.852	1.373	1.215	1.027	-0.214	-0.148	-0.075	0.126	0.103	0.084	0.086	-0.06	-0.076	-0.107	-0.043	-0.029	-0.134	-0.083	-0.076	-0.064	-0.027	-0.037	0.12	0.155	-0.011	0.007	0.077	0.008	0.022	0.106	0.036	-0.122	-0.066
6、我对咖啡文化感兴趣。	-0.002	0.243	0.2	0.057	0.171	0.107	0.107	0.087	0.017	-0.033	0.043	0.062	-0.214	-0.255	-0.317	1.373	2.211	1.616	1.307	-0.284	-0.188	-0.155	0.087	0.117	-0.029	-0.085	-0.034	-0.022	-0.088	-0.053	0.039	-0.087	-0.137	-0.135	-0.078	-0.133	-0.096	0.113	0.165	-0.01	0.007	0.076	0.031	0.055	0.018	0.031	-0.279	-0.077
6、我对奶茶感兴趣。	-0.057	0.137	0.136	-0.051	0.144	0.019	-0.134	-0.056	-0.041	-0.091	0.031	0.082	-0.248	-0.2	-0.31	1.215	1.616	2.427	1.688	-0.091	-0.097	-0.094	0.097	0.162	-0.02	-0.044	-0.089	-0.081	-0.06	-0.077	-0.001	-0.214	-0.089	-0.071	-0.095	-0.11	-0.071	0.08	0.051	-0.052	-0.053	0.071	0.003	-0.003	-0.01	-0.007	-0.105	-0.055
6、我对酒文化、咖啡文化或奶茶等感兴趣，进一步关注到了安溪铁观音茶文化。	-0.006	0.166	0.133	0.088	0.238	0.176	0.078	0.121	0.075	0.095	0.265	0.262	-0.055	-0.158	-0.172	1.027	1.307	1.688	2.379	-0.21	-0.144	0.061	0.138	0.112	-0.057	0.05	-0.144	-0.051	-0.102	-0.037	-0.033	-0.064	-0.06	-0.076	-0.046	0.01	-0.015	0.147	0.134	-0.01	0.002	0.1	-0.052	0.005	-0.006	0.07	-0.245	-0.063
7、农业大文化记忆—我知道农耕文明。	-0.07	0.001	0.142	0.043	-0.056	-0.041	-0.018	0.107	0.109	0.269	0.503	0.309	0.255	0.271	0.243	-0.214	-0.284	-0.091	-0.21	3.564	2.82	2.601	0.103	0.117	0.162	0.065	0.068	0.103	0.008	-0.079	-0.025	-0.089	0.134	0.193	0.087	0.151	0.155	0.066	-0.055	-0.19	-0.015	0.009	0.015	0.014	-0.012	-0.052	0.131	0.057
7、我知道农业文化遗产。	0.119	0.07	0.167	-0.007	-0.107	-0.017	-0.042	0.175	0.135	0.127	0.247	0.165	0.286	0.223	0.153	-0.148	-0.188	-0.097	-0.144	2.82	3.682	2.964	-0.002	0.008	0.079	0.019	0.132	0.173	0.088	-0.015	0.077	0.02	0.116	0.188	0.075	0.068	0.126	0.03	-0.114	-0.161	-0.014	-0.006	-0.003	-0.056	0.032	-0.122	0.165	0.058
7、我对农耕文明、农业文化遗产感兴趣，从而接触到了安溪铁观音茶文化。	0.051	0.122	0.373	0.104	-0.011	0.221	0.154	0.224	0.249	0.156	0.293	0.356	0.211	0.195	0.33	-0.075	-0.155	-0.094	0.061	2.601	2.964	3.806	0.205	0.312	0.199	0.214	0.239	0.316	0.165	0.142	0.211	0.213	0.117	0.174	0.106	0.083	0.09	0.067	-0.023	-0.094	-0.02	-0.068	0.015	0.05	-0.064	-0.044	-0.153	0.061
8、时空维度文化记忆—我了解一些安溪县的文化历史。	0.208	0.4	0.411	0.379	0.35	0.373	0.214	0.196	0.181	0.293	0.314	0.347	0.188	0.077	0.228	0.126	0.087	0.097	0.138	0.103	-0.002	0.205	1.942	1.392	1.114	0.942	0.219	0.19	0.194	0.168	0.26	0.125	0.138	0.117	0.084	0.099	0.057	0.159	0.136	0.054	0.08	0.153	-0.052	0.148	-0.089	0.27	-0.325	-0.032
8、我了解一些泉州市的文化历史。	0.163	0.347	0.313	0.318	0.369	0.339	0.233	0.167	0.223	0.317	0.304	0.33	0.077	0.065	0.221	0.103	0.117	0.162	0.112	0.117	0.008	0.312	1.392	2.032	1.351	1.042	0.21	0.26	0.206	0.156	0.198	0.086	0.14	0.065	0.04	0.083	-0.003	0.172	0.147	0.077	0.166	0.13	-0.015	0.148	-0.104	0.188	-0.268	-0.02
8、我知道福建省是产茶大省。	0.276	0.208	0.193	0.256	0.209	0.107	0.168	0.191	0.133	0.308	0.232	0.168	0.206	0.204	0.237	0.084	-0.029	-0.02	-0.057	0.162	0.079	0.199	1.114	1.351	2.146	1.463	0.243	0.213	0.201	0.066	0.118	0.11	0.106	0.083	0.06	0.154	0.082	0.174	0.134	0.055	0.038	0.096	-0.031	0.019	-0.087	0.072	-0.156	0.008
8、我通过了解安溪县、泉州市或福建省的文化，关注到了安溪铁观音文化。	0.247	0.259	0.282	0.286	0.283	0.246	0.218	0.211	0.223	0.244	0.279	0.253	0.197	0.204	0.266	0.086	-0.085	-0.044	0.05	0.065	0.019	0.214	0.942	1.042	1.463	2.152	0.276	0.22	0.23	0.187	0.191	0.212	0.122	0.107	0.041	0.12	0.082	0.139	0.181	0.038	0.022	0.08	-0.006	0.17	-0.064	0.079	-0.269	0.036
9、文化认同—安溪铁观音文化是我对茶文化认知的重要组成部分。	0.375	0.42	0.366	0.219	0.316	0.185	0.275	0.258	0.207	0.17	0.162	0.226	0.271	0.378	0.39	-0.06	-0.034	-0.089	-0.144	0.068	0.132	0.239	0.219	0.21	0.243	0.276	2.144	1.506	1.323	1.213	1.085	1.122	0.218	0.219	0.286	0.189	0.229	0.038	0.079	0.037	0.093	0.105	-0.057	0.108	-0.024	0.087	-0.132	-0.007
9、安溪铁观音文化对我而言是重要的。	0.222	0.294	0.338	0.216	0.28	0.198	0.298	0.309	0.234	0.11	0.075	0.156	0.289	0.338	0.383	-0.076	-0.022	-0.081	-0.051	0.103	0.173	0.316	0.19	0.26	0.213	0.22	1.506	2.052	1.365	1.224	1.109	1.302	0.119	0.027	0.208	0.089	0.199	0.108	0.165	0.063	0.088	0.074	-0.035	0.128	-0.067	0.128	-0.312	-0.026
9、我对安溪铁观音及其取得的国内外荣誉感到自豪。	0.296	0.258	0.281	0.177	0.242	0.162	0.183	0.185	0.184	0.121	0.045	0.101	0.27	0.432	0.321	-0.107	-0.088	-0.06	-0.102	0.008	0.088	0.165	0.194	0.206	0.201	0.23	1.323	1.365	1.916	1.628	1.256	1.226	0.168	0.167	0.129	0.105	0.145	0.027	-0.029	-0.049	0.009	0.032	-0.029	0.165	-0.017	0.058	-0.119	-0.024
9、我对安溪铁观音农业文化遗产很感兴趣。	0.208	0.186	0.196	0.176	0.265	0.168	0.245	0.135	0.195	0.061	0.037	0.044	0.206	0.304	0.234	-0.043	-0.053	-0.077	-0.037	-0.079	-0.015	0.142	0.168	0.156	0.066	0.187	1.213	1.224	1.628	2.383	1.613	1.379	0.155	0.178	0.181	0.139	0.168	0.06	-0.005	-0.061	0.032	0.011	-0.046	0.164	0.025	0.113	-0.116	0.004
9、当安溪铁观音受到他人认可时，我感觉自己好像也取得了一些成就。	0.225	0.261	0.311	0.234	0.303	0.269	0.214	0.095	0.104	0.127	0.13	0.166	0.204	0.282	0.269	-0.029	0.039	-0.001	-0.033	-0.025	0.077	0.211	0.26	0.198	0.118	0.191	1.085	1.109	1.256	1.613	2.157	1.442	0.211	0.254	0.327	0.192	0.266	0.181	0.041	-0.007	0.089	0.145	-0.048	0.137	-0.009	0.151	-0.167	0.01
9、我会跟和我有相似文化背景的人讨论铁观音文化。	0.235	0.177	0.144	0.334	0.429	0.375	0.326	0.197	0.164	0.192	0.233	0.213	0.265	0.368	0.417	-0.134	-0.087	-0.214	-0.064	-0.089	0.02	0.213	0.125	0.086	0.11	0.212	1.122	1.302	1.226	1.379	1.442	2.373	0.191	0.261	0.264	0.146	0.237	0.178	0.066	0.016	0.135	0.097	-0.068	0.146	-0.06	0.141	-0.187	-0.029
10、品牌功能价值：安溪县被确定为重要农业文化遗产地，安溪铁观音作为农业文化遗产，我认为：—其品牌向我们保证茶叶的高品质。	0.299	0.203	0.194	0.169	0.215	0.222	0.134	0.197	0.165	0.066	0.029	-0.085	0.248	0.28	0.335	-0.083	-0.137	-0.089	-0.06	0.134	0.116	0.117	0.138	0.14	0.106	0.122	0.218	0.119	0.168	0.155	0.211	0.191	1.805	1.326	0.967	0.949	1.116	0.182	0.031	0.118	-0.008	0.115	-0.016	0.126	-0.055	0.033	-0.125	-0.008
10、其品牌向我们保证茶叶的制作流程传统规范。	0.249	0.184	0.122	0.133	0.19	0.232	-0.009	0.078	0.116	-0.004	0.071	-0.018	0.212	0.17	0.273	-0.076	-0.135	-0.071	-0.076	0.193	0.188	0.174	0.117	0.065	0.083	0.107	0.219	0.027	0.167	0.178	0.254	0.261	1.326	1.96	1.101	1.098	1.017	0.147	0.012	0.132	0.05	0.117	0.001	0.182	-0.033	0.01	0.045	-0.001
10、其品牌向我们保证种植茶园的生态达标。	0.147	0.053	0.148	0.141	0.073	0.132	0.095	0.147	0.18	0.006	0.015	-0.03	0.187	0.172	0.247	-0.064	-0.078	-0.095	-0.046	0.087	0.075	0.106	0.084	0.04	0.06	0.041	0.286	0.208	0.129	0.181	0.327	0.264	0.967	1.101	2.072	1.425	1.242	0.125	0.034	0.184	0.17	0.123	-0.017	0.165	-0.037	-0.007	-0.066	-0.042
10、其品牌致力于提高消费者的评价。	0.173	0.133	0.193	0.09	0.056	0.142	0.165	0.23	0.195	0.111	0.109	0.061	0.088	0.154	0.254	-0.027	-0.133	-0.11	0.01	0.151	0.068	0.083	0.099	0.083	0.154	0.12	0.189	0.089	0.105	0.139	0.192	0.146	0.949	1.098	1.425	1.944	1.403	0.07	-0.01	0.071	0.092	0.063	-0.021	0.189	-0.036	0.078	-0.171	-0.07
10、该品牌的重要目标是与同领域茶叶种类区别开来。	0.149	0.128	0.16	0.196	0.109	0.102	0.032	0.205	0.138	0.005	0.066	0.037	0.152	0.184	0.27	-0.037	-0.096	-0.071	-0.015	0.155	0.126	0.09	0.057	-0.003	0.082	0.082	0.229	0.199	0.145	0.168	0.266	0.237	1.116	1.017	1.242	1.403	1.843	0.097	-0.012	0.034	0.031	0.035	-0.03	0.132	-0.049	0.116	-0.139	-0.08
12、网络媒介交互性—我会从互联网平台获取关于安溪铁观音的信息。	0.131	0.09	0.039	0.248	0.242	0.298	0.11	0.071	0.058	0.135	0.29	0.228	0.133	0.1	0.264	0.12	0.113	0.08	0.147	0.066	0.03	0.067	0.159	0.172	0.174	0.139	0.038	0.108	0.027	0.06	0.181	0.178	0.182	0.147	0.125	0.07	0.097	2.046	1.388	1.18	1.106	1.295	-0.057	0.064	-0.06	0.069	-0.24	-0.028
12、我会参与互联网平台关于安溪铁观音文化或品牌的讨论。	-0.035	0.087	0.107	0.15	0.183	0.226	0.244	0.16	0.133	0.022	0.196	0.179	-0.007	0.002	0.149	0.155	0.165	0.051	0.134	-0.055	-0.114	-0.023	0.136	0.147	0.134	0.181	0.079	0.165	-0.029	-0.005	0.041	0.066	0.031	0.012	0.034	-0.01	-0.012	1.388	1.988	1.245	1.086	1.04	-0.025	0.1	-0.068	0.124	-0.343	-0.019
12、我会根据评论区意见的褒贬，改变对安溪铁观音文化或品牌的看法。	-0.115	-0.082	-0.053	0.127	0.122	0.176	-0.013	0.01	0.036	0.047	0.167	0.077	0.008	-0.035	0.12	-0.011	-0.01	-0.052	-0.01	-0.19	-0.161	-0.094	0.054	0.077	0.055	0.038	0.037	0.063	-0.049	-0.061	-0.007	0.016	0.118	0.132	0.184	0.071	0.034	1.18	1.245	2.357	1.622	1.418	-0.04	0.032	-0.07	0.084	-0.243	-0.034
12、我会在互联网平台购买安溪铁观音产品。	-0.047	-0.075	-0.074	0.18	0.171	0.19	0.09	0.06	0.071	-0.016	0.058	0.122	0.089	0.078	0.27	0.007	0.007	-0.053	0.002	-0.015	-0.014	-0.02	0.08	0.166	0.038	0.022	0.093	0.088	0.009	0.032	0.089	0.135	-0.008	0.05	0.17	0.092	0.031	1.106	1.086	1.622	2.182	1.611	-0.064	0.113	-0.041	0.109	-0.169	-0.056
12、我可以在互联网平台得到关于安溪铁观音产品评价的反馈。	0.116	0.042	0.015	0.223	0.214	0.279	0.053	0.062	0.07	0.105	0.211	0.202	0.157	0.141	0.253	0.077	0.076	0.071	0.1	0.009	-0.006	-0.068	0.153	0.13	0.096	0.08	0.105	0.074	0.032	0.011	0.145	0.097	0.115	0.117	0.123	0.063	0.035	1.295	1.04	1.418	1.611	2.093	-0.062	0.057	-0.05	0.122	-0.184	-0.004
13、您的性别：	-0.057	-0.05	-0.037	-0.084	-0.079	-0.063	-0.06	-0.067	-0.047	-0.017	0.005	-0.024	-0.05	-0.063	-0.072	0.008	0.031	0.003	-0.052	0.015	-0.003	0.015	-0.052	-0.015	-0.031	-0.006	-0.057	-0.035	-0.029	-0.046	-0.048	-0.068	-0.016	0.001	-0.017	-0.021	-0.03	-0.057	-0.025	-0.04	-0.064	-0.062	0.25	-0.008	0	-0.031	0.083	0.021
14、您的年龄段：	-0.012	0.095	0.174	0.175	0.124	0.203	0.035	0.091	-0.012	-0.006	0.08	0.096	-0.135	-0.111	-0.047	0.022	0.055	-0.003	0.005	0.014	-0.056	0.05	0.148	0.148	0.019	0.17	0.108	0.128	0.165	0.164	0.137	0.146	0.126	0.182	0.165	0.189	0.132	0.064	0.1	0.032	0.113	0.057	-0.008	1.396	-0.083	0.199	-0.183	-0.073
15、您的学历：	-0.02	-0.098	-0.142	-0.162	-0.13	-0.178	-0.102	-0.065	-0.084	-0.025	-0.039	-0.121	-0.092	-0.16	-0.148	0.106	0.018	-0.01	-0.006	-0.012	0.032	-0.064	-0.089	-0.104	-0.087	-0.064	-0.024	-0.067	-0.017	0.025	-0.009	-0.06	-0.055	-0.033	-0.037	-0.036	-0.049	-0.06	-0.068	-0.07	-0.041	-0.05	0	-0.083	0.781	-0.052	0.172	0.027
16、您的月收入：	-0.011	0.126	0.205	0.251	0.396	0.409	0.168	0.178	0.172	-0.072	-0.01	0.158	0.068	0.015	0.173	0.036	0.031	-0.007	0.07	-0.052	-0.122	-0.044	0.27	0.188	0.072	0.079	0.087	0.128	0.058	0.113	0.151	0.141	0.033	0.01	-0.007	0.078	0.116	0.069	0.124	0.084	0.109	0.122	-0.031	0.199	-0.052	1.236	-0.284	-0.016
17、您的职业：	-0.203	-0.366	-0.487	-0.498	-0.393	-0.496	-0.517	-0.382	-0.37	-0.267	-0.275	-0.351	-0.138	-0.075	-0.266	-0.122	-0.279	-0.105	-0.245	0.131	0.165	-0.153	-0.325	-0.268	-0.156	-0.269	-0.132	-0.312	-0.119	-0.116	-0.167	-0.187	-0.125	0.045	-0.066	-0.171	-0.139	-0.24	-0.343	-0.243	-0.169	-0.184	0.083	-0.183	0.172	-0.284	2.106	0.091
18、您的所在地是否为遗产地安溪县：	-0.063	-0.077	-0.088	-0.086	-0.074	-0.102	-0.091	-0.091	-0.04	-0.096	-0.073	-0.106	-0.029	-0.049	-0.039	-0.066	-0.077	-0.055	-0.063	0.057	0.058	0.061	-0.032	-0.02	0.008	0.036	-0.007	-0.026	-0.024	0.004	0.01	-0.029	-0.008	-0.001	-0.042	-0.07	-0.08	-0.028	-0.019	-0.034	-0.056	-0.004	0.021	-0.073	0.027	-0.016	0.091	0.245
